# Supplementary material for: Possibility of designing catalysts beyond the traditional volcano curve: a theoretical framework for multi-phase surfaces
Source: Chem Sci. 2015 Jun 22;6(10):5703–11. doi: 10.1039/c5sc01732g (PMC5947508; doi:10.1039/c5sc01732g)
Supplement: Supplementary file 1 [file SC-006-C5SC01732G-s001.zip]

Archive with 9 entries (9 files):
- CuPt_opt.cif
- CuRe_opt.cif
- PtCu_opt.cif
- PtRe_opt.cif
- ReCu_opt.cif
- RePt_opt.cif
- ReRu_opt.cif
- RhRu_opt.cif
- RuRe_opt.cif
