# Supplementary material for: Possibility of designing catalysts beyond the traditional volcano curve: a theoretical framework for multi-phase surfaces
Source: Chem Sci. 2015 Jun 22;6(10):5703–11. doi: 10.1039/c5sc01732g (PMC5947508; doi:10.1039/c5sc01732g)
Supplement: Supplementary file 1 [file SC-006-C5SC01732G-s001.zip › CuPt_opt.cif]

data_CuPt_opt
_audit_creation_date              2015-06-01
_symmetry_space_group_name_H-M    'P1'
_symmetry_Int_Tables_number       1
_symmetry_cell_setting            triclinic
loop_
_symmetry_equiv_pos_as_xyz
  x,y,z
_cell_length_a                    8.4310
_cell_length_b                    11.2414
_cell_length_c                    16.8839
_cell_angle_alpha                 90.0000
_cell_angle_beta                  90.0000
_cell_angle_gamma                 120.0000
loop_
_atom_site_label
_atom_site_type_symbol
_atom_site_fract_x
_atom_site_fract_y
_atom_site_fract_z
_atom_site_U_iso_or_equiv
_atom_site_adp_type
_atom_site_occupancy
Pt1    Pt    0.08584   0.18811   0.27401   0.00000  Uiso   1.00
Pt2    Pt    0.08064   0.43011   0.27794   0.00000  Uiso   1.00
Pt3    Pt    0.08213   0.68268   0.26885   0.00000  Uiso   1.00
Pt4    Pt    0.08940   0.94401   0.27683   0.00000  Uiso   1.00
Pt5    Pt    0.19562   0.10312   0.00000   0.00000  Uiso   1.00
Pt6    Pt    0.19562   0.35312   0.00000   0.00000  Uiso   1.00
Pt7    Pt    0.19562   0.60312   0.00000   0.00000  Uiso   1.00
Pt8    Pt    0.19562   0.85312   0.00000   0.00000  Uiso   1.00
Pt9    Pt    0.30673   0.01978   0.13591   0.00000  Uiso   1.00
Pt10   Pt    0.30673   0.26978   0.13591   0.00000  Uiso   1.00
Pt11   Pt    0.30673   0.51978   0.13591   0.00000  Uiso   1.00
Pt12   Pt    0.30673   0.76978   0.13591   0.00000  Uiso   1.00
Pt13   Pt    0.41919   0.18812   0.27405   0.00000  Uiso   1.00
Pt14   Pt    0.41396   0.43016   0.27792   0.00000  Uiso   1.00
Pt15   Pt    0.41550   0.68264   0.26884   0.00000  Uiso   1.00
Pt16   Pt    0.42277   0.94405   0.27679   0.00000  Uiso   1.00
Pt17   Pt    0.52895   0.10312   0.00000   0.00000  Uiso   1.00
Pt18   Pt    0.52895   0.35312   0.00000   0.00000  Uiso   1.00
Pt19   Pt    0.52895   0.60312   0.00000   0.00000  Uiso   1.00
Pt20   Pt    0.52895   0.85312   0.00000   0.00000  Uiso   1.00
Pt21   Pt    0.64006   0.01978   0.13591   0.00000  Uiso   1.00
Pt22   Pt    0.64006   0.26978   0.13591   0.00000  Uiso   1.00
Pt23   Pt    0.64006   0.51978   0.13591   0.00000  Uiso   1.00
Pt24   Pt    0.64006   0.76978   0.13591   0.00000  Uiso   1.00
Pt25   Pt    0.75255   0.18818   0.27399   0.00000  Uiso   1.00
Pt26   Pt    0.74732   0.43021   0.27789   0.00000  Uiso   1.00
Pt27   Pt    0.74878   0.68266   0.26886   0.00000  Uiso   1.00
Pt28   Pt    0.75611   0.94402   0.27680   0.00000  Uiso   1.00
Pt29   Pt    0.86228   0.10312   0.00000   0.00000  Uiso   1.00
Pt30   Pt    0.86228   0.35312   0.00000   0.00000  Uiso   1.00
Pt31   Pt    0.86228   0.60312   0.00000   0.00000  Uiso   1.00
Pt32   Pt    0.86228   0.85312   0.00000   0.00000  Uiso   1.00
Pt33   Pt    0.97339   0.01978   0.13591   0.00000  Uiso   1.00
Pt34   Pt    0.97339   0.26978   0.13591   0.00000  Uiso   1.00
Pt35   Pt    0.97339   0.51978   0.13591   0.00000  Uiso   1.00
Pt36   Pt    0.97339   0.76978   0.13591   0.00000  Uiso   1.00
Cu1    Cu    0.20537   0.61717   0.39118   0.00000  Uiso   1.00
Cu2    Cu    0.18585   0.83834   0.39148   0.00000  Uiso   1.00
Cu3    Cu    0.53848   0.61711   0.39122   0.00000  Uiso   1.00
Cu4    Cu    0.51920   0.83832   0.39148   0.00000  Uiso   1.00
Cu5    Cu    0.87191   0.61716   0.39117   0.00000  Uiso   1.00
Cu6    Cu    0.85250   0.83834   0.39144   0.00000  Uiso   1.00
loop_
_geom_bond_atom_site_label_1
_geom_bond_atom_site_label_2
_geom_bond_distance
_geom_bond_site_symmetry_2
_ccdc_geom_bond_type
Pt1    Pt2     2.743   .     S
Pt1    Pt4     2.760   1_545 S
Pt1    Pt10    2.835   .     S
Pt1    Pt13    2.810   .     S
Pt1    Pt14    2.745   .     S
Pt1    Pt25    2.810   1_455 S
Pt1    Pt28    2.763   1_445 S
Pt1    Pt33    2.850   1_455 S
Pt1    Pt34    2.837   1_455 S
Pt2    Pt3     2.837   .     S
Pt2    Pt11    2.912   .     S
Pt2    Pt14    2.810   .     S
Pt2    Pt15    2.835   .     S
Pt2    Pt25    2.744   1_455 S
Pt2    Pt26    2.811   1_455 S
Pt2    Pt34    2.861   1_455 S
Pt2    Pt35    2.915   1_455 S
Pt2    Cu1     2.640   .     S
Pt3    Pt4     2.911   .     S
Pt3    Pt12    2.780   .     S
Pt3    Pt15    2.811   .     S
Pt3    Pt16    2.909   .     S
Pt3    Pt26    2.835   1_455 S
Pt3    Pt27    2.810   1_455 S
Pt3    Pt35    2.748   1_455 S
Pt3    Pt36    2.781   1_455 S
Pt3    Cu1     2.579   .     S
Pt3    Cu2     2.566   .     S
Pt3    Cu5     2.578   1_455 S
Pt4    Pt1     2.760   1_565 S
Pt4    Pt9     2.861   1_565 S
Pt4    Pt13    2.763   1_565 S
Pt4    Pt16    2.810   .     S
Pt4    Pt27    2.909   1_455 S
Pt4    Pt28    2.810   1_455 S
Pt4    Pt33    2.859   1_465 S
Pt4    Pt36    2.922   1_455 S
Pt4    Cu2     2.605   .     S
Pt4    Cu6     2.602   1_455 S
Pt5    Pt6     2.810   .     S
Pt5    Pt8     2.810   1_545 S
Pt5    Pt9     2.810   .     S
Pt5    Pt10    2.810   .     S
Pt5    Pt17    2.810   .     S
Pt5    Pt18    2.810   .     S
Pt5    Pt29    2.810   1_455 S
Pt5    Pt32    2.810   1_445 S
Pt5    Pt33    2.810   1_455 S
Pt6    Pt7     2.810   .     S
Pt6    Pt10    2.810   .     S
Pt6    Pt11    2.810   .     S
Pt6    Pt18    2.810   .     S
Pt6    Pt19    2.810   .     S
Pt6    Pt29    2.810   1_455 S
Pt6    Pt30    2.810   1_455 S
Pt6    Pt34    2.810   1_455 S
Pt7    Pt8     2.810   .     S
Pt7    Pt11    2.810   .     S
Pt7    Pt12    2.810   .     S
Pt7    Pt19    2.810   .     S
Pt7    Pt20    2.810   .     S
Pt7    Pt30    2.810   1_455 S
Pt7    Pt31    2.810   1_455 S
Pt7    Pt35    2.810   1_455 S
Pt8    Pt5     2.810   1_565 S
Pt8    Pt9     2.810   1_565 S
Pt8    Pt12    2.810   .     S
Pt8    Pt17    2.810   1_565 S
Pt8    Pt20    2.810   .     S
Pt8    Pt31    2.810   1_455 S
Pt8    Pt32    2.810   1_455 S
Pt8    Pt36    2.810   1_455 S
Pt9    Pt8     2.810   1_545 S
Pt9    Pt4     2.861   1_545 S
Pt9    Pt10    2.810   .     S
Pt9    Pt12    2.810   1_545 S
Pt9    Pt13    2.851   .     S
Pt9    Pt16    2.859   1_545 S
Pt9    Pt17    2.810   .     S
Pt9    Pt21    2.810   .     S
Pt9    Pt22    2.810   .     S
Pt9    Pt33    2.810   1_455 S
Pt9    Pt36    2.810   1_445 S
Pt10   Pt11    2.810   .     S
Pt10   Pt13    2.838   .     S
Pt10   Pt14    2.861   .     S
Pt10   Pt18    2.810   .     S
Pt10   Pt22    2.810   .     S
Pt10   Pt23    2.810   .     S
Pt10   Pt33    2.810   1_455 S
Pt10   Pt34    2.810   1_455 S
Pt11   Pt12    2.810   .     S
Pt11   Pt14    2.914   .     S
Pt11   Pt15    2.748   .     S
Pt11   Pt19    2.810   .     S
Pt11   Pt23    2.810   .     S
Pt11   Pt24    2.810   .     S
Pt11   Pt34    2.810   1_455 S
Pt11   Pt35    2.810   1_455 S
Pt12   Pt9     2.810   1_565 S
Pt12   Pt15    2.781   .     S
Pt12   Pt16    2.922   .     S
Pt12   Pt20    2.810   .     S
Pt12   Pt21    2.810   1_565 S
Pt12   Pt24    2.810   .     S
Pt12   Pt35    2.810   1_455 S
Pt12   Pt36    2.810   1_455 S
Pt13   Pt4     2.763   1_545 S
Pt13   Pt14    2.744   .     S
Pt13   Pt16    2.759   1_545 S
Pt13   Pt22    2.836   .     S
Pt13   Pt25    2.810   .     S
Pt13   Pt26    2.745   .     S
Pt14   Pt15    2.836   .     S
Pt14   Pt23    2.912   .     S
Pt14   Pt26    2.810   .     S
Pt14   Pt27    2.835   .     S
Pt14   Cu3     2.640   .     S
Pt15   Pt16    2.912   .     S
Pt15   Pt24    2.780   .     S
Pt15   Pt27    2.810   .     S
Pt15   Pt28    2.909   .     S
Pt15   Cu1     2.577   .     S
Pt15   Cu3     2.579   .     S
Pt15   Cu4     2.566   .     S
Pt16   Pt13    2.759   1_565 S
Pt16   Pt9     2.859   1_565 S
Pt16   Pt21    2.860   1_565 S
Pt16   Pt25    2.763   1_565 S
Pt16   Pt28    2.811   .     S
Pt16   Cu2     2.603   .     S
Pt16   Cu4     2.606   .     S
Pt17   Pt8     2.810   1_545 S
Pt17   Pt18    2.810   .     S
Pt17   Pt20    2.810   1_545 S
Pt17   Pt21    2.810   .     S
Pt17   Pt22    2.810   .     S
Pt17   Pt29    2.810   .     S
Pt17   Pt30    2.810   .     S
Pt18   Pt19    2.810   .     S
Pt18   Pt22    2.810   .     S
Pt18   Pt23    2.810   .     S
Pt18   Pt30    2.810   .     S
Pt18   Pt31    2.810   .     S
Pt19   Pt20    2.810   .     S
Pt19   Pt23    2.810   .     S
Pt19   Pt24    2.810   .     S
Pt19   Pt31    2.810   .     S
Pt19   Pt32    2.810   .     S
Pt20   Pt17    2.810   1_565 S
Pt20   Pt21    2.810   1_565 S
Pt20   Pt24    2.810   .     S
Pt20   Pt29    2.810   1_565 S
Pt20   Pt32    2.810   .     S
Pt21   Pt20    2.810   1_545 S
Pt21   Pt12    2.810   1_545 S
Pt21   Pt16    2.860   1_545 S
Pt21   Pt22    2.810   .     S
Pt21   Pt24    2.810   1_545 S
Pt21   Pt25    2.850   .     S
Pt21   Pt28    2.859   1_545 S
Pt21   Pt29    2.810   .     S
Pt21   Pt33    2.810   .     S
Pt21   Pt34    2.810   .     S
Pt22   Pt23    2.810   .     S
Pt22   Pt25    2.837   .     S
Pt22   Pt26    2.861   .     S
Pt22   Pt30    2.810   .     S
Pt22   Pt34    2.810   .     S
Pt22   Pt35    2.810   .     S
Pt23   Pt24    2.810   .     S
Pt23   Pt26    2.914   .     S
Pt23   Pt27    2.748   .     S
Pt23   Pt31    2.810   .     S
Pt23   Pt35    2.810   .     S
Pt23   Pt36    2.810   .     S
Pt24   Pt21    2.810   1_565 S
Pt24   Pt27    2.781   .     S
Pt24   Pt28    2.922   .     S
Pt24   Pt32    2.810   .     S
Pt24   Pt33    2.810   1_565 S
Pt24   Pt36    2.810   .     S
Pt25   Pt16    2.763   1_545 S
Pt25   Pt1     2.810   1_655 S
Pt25   Pt2     2.744   1_655 S
Pt25   Pt26    2.744   .     S
Pt25   Pt28    2.760   1_545 S
Pt25   Pt34    2.835   .     S
Pt26   Pt2     2.811   1_655 S
Pt26   Pt3     2.835   1_655 S
Pt26   Pt27    2.836   .     S
Pt26   Pt35    2.911   .     S
Pt26   Cu5     2.640   .     S
Pt27   Pt3     2.810   1_655 S
Pt27   Pt4     2.909   1_655 S
Pt27   Pt28    2.911   .     S
Pt27   Pt36    2.780   .     S
Pt27   Cu3     2.578   .     S
Pt27   Cu5     2.579   .     S
Pt27   Cu6     2.565   .     S
Pt28   Pt1     2.763   1_665 S
Pt28   Pt4     2.810   1_655 S
Pt28   Pt25    2.760   1_565 S
Pt28   Pt21    2.859   1_565 S
Pt28   Pt33    2.860   1_565 S
Pt28   Cu4     2.603   .     S
Pt28   Cu6     2.605   .     S
Pt29   Pt6     2.810   1_655 S
Pt29   Pt5     2.810   1_655 S
Pt29   Pt20    2.810   1_545 S
Pt29   Pt30    2.810   .     S
Pt29   Pt32    2.810   1_545 S
Pt29   Pt33    2.810   .     S
Pt29   Pt34    2.810   .     S
Pt30   Pt7     2.810   1_655 S
Pt30   Pt6     2.810   1_655 S
Pt30   Pt31    2.810   .     S
Pt30   Pt34    2.810   .     S
Pt30   Pt35    2.810   .     S
Pt31   Pt8     2.810   1_655 S
Pt31   Pt7     2.810   1_655 S
Pt31   Pt32    2.810   .     S
Pt31   Pt35    2.810   .     S
Pt31   Pt36    2.810   .     S
Pt32   Pt5     2.810   1_665 S
Pt32   Pt29    2.810   1_565 S
Pt32   Pt8     2.810   1_655 S
Pt32   Pt33    2.810   1_565 S
Pt32   Pt36    2.810   .     S
Pt33   Pt5     2.810   1_655 S
Pt33   Pt32    2.810   1_545 S
Pt33   Pt24    2.810   1_545 S
Pt33   Pt9     2.810   1_655 S
Pt33   Pt10    2.810   1_655 S
Pt33   Pt1     2.850   1_655 S
Pt33   Pt4     2.859   1_645 S
Pt33   Pt28    2.860   1_545 S
Pt33   Pt34    2.810   .     S
Pt33   Pt36    2.810   1_545 S
Pt34   Pt6     2.810   1_655 S
Pt34   Pt10    2.810   1_655 S
Pt34   Pt11    2.810   1_655 S
Pt34   Pt2     2.861   1_655 S
Pt34   Pt1     2.837   1_655 S
Pt34   Pt35    2.810   .     S
Pt35   Pt7     2.810   1_655 S
Pt35   Pt11    2.810   1_655 S
Pt35   Pt12    2.810   1_655 S
Pt35   Pt3     2.748   1_655 S
Pt35   Pt2     2.915   1_655 S
Pt35   Pt36    2.810   .     S
Pt36   Pt8     2.810   1_655 S
Pt36   Pt12    2.810   1_655 S
Pt36   Pt33    2.810   1_565 S
Pt36   Pt9     2.810   1_665 S
Pt36   Pt4     2.922   1_655 S
Pt36   Pt3     2.781   1_655 S
Cu1    Cu2     2.573   .     S
Cu1    Cu3     2.809   .     S
Cu1    Cu4     2.570   .     S
Cu1    Cu5     2.811   1_455 S
Cu2    Cu4     2.811   .     S
Cu2    Cu5     2.570   1_455 S
Cu2    Cu6     2.810   1_455 S
Cu3    Cu4     2.572   .     S
Cu3    Cu5     2.811   .     S
Cu3    Cu6     2.571   .     S
Cu4    Cu6     2.810   .     S
Cu5    Cu2     2.570   1_655 S
Cu5    Cu1     2.811   1_655 S
Cu5    Pt3     2.578   1_655 S
Cu5    Cu6     2.572   .     S
Cu6    Cu2     2.810   1_655 S
Cu6    Pt4     2.602   1_655 S
