# Supplementary material for: Possibility of designing catalysts beyond the traditional volcano curve: a theoretical framework for multi-phase surfaces
Source: Chem Sci. 2015 Jun 22;6(10):5703–11. doi: 10.1039/c5sc01732g (PMC5947508; doi:10.1039/c5sc01732g)
Supplement: Supplementary file 1 [file SC-006-C5SC01732G-s001.zip › CuRe_opt.cif]

data_CuRe_opt
_audit_creation_date              2015-06-01
_symmetry_space_group_name_H-M    'P1'
_symmetry_Int_Tables_number       1
_symmetry_cell_setting            triclinic
loop_
_symmetry_equiv_pos_as_xyz
  x,y,z
_cell_length_a                    8.3135
_cell_length_b                    11.0847
_cell_length_c                    16.7332
_cell_angle_alpha                 90.0000
_cell_angle_beta                  90.0000
_cell_angle_gamma                 120.0000
loop_
_atom_site_label
_atom_site_type_symbol
_atom_site_fract_x
_atom_site_fract_y
_atom_site_fract_z
_atom_site_U_iso_or_equiv
_atom_site_adp_type
_atom_site_occupancy
Cu1    Cu    0.18060   0.37366   0.38951   0.00000  Uiso   1.00
Cu2    Cu    0.19613   0.14712   0.38796   0.00000  Uiso   1.00
Cu3    Cu    0.51393   0.37367   0.38950   0.00000  Uiso   1.00
Cu4    Cu    0.52946   0.14713   0.38796   0.00000  Uiso   1.00
Cu5    Cu    0.84727   0.37366   0.38951   0.00000  Uiso   1.00
Cu6    Cu    0.86279   0.14712   0.38796   0.00000  Uiso   1.00
Re1    Re    0.18753   0.13393   0.13413   0.00000  Uiso   1.00
Re2    Re    0.18753   0.38393   0.13413   0.00000  Uiso   1.00
Re3    Re    0.18753   0.63393   0.13413   0.00000  Uiso   1.00
Re4    Re    0.18753   0.88393   0.13413   0.00000  Uiso   1.00
Re5    Re    0.29585   0.04637   0.26528   0.00000  Uiso   1.00
Re6    Re    0.30181   0.30452   0.26344   0.00000  Uiso   1.00
Re7    Re    0.29864   0.05060   0.00000   0.00000  Uiso   1.00
Re8    Re    0.29864   0.30060   0.00000   0.00000  Uiso   1.00
Re9    Re    0.29864   0.55060   0.00000   0.00000  Uiso   1.00
Re10   Re    0.29864   0.80060   0.00000   0.00000  Uiso   1.00
Re11   Re    0.29946   0.80064   0.26234   0.00000  Uiso   1.00
Re12   Re    0.30223   0.55559   0.26427   0.00000  Uiso   1.00
Re13   Re    0.52086   0.13393   0.13413   0.00000  Uiso   1.00
Re14   Re    0.52086   0.38393   0.13413   0.00000  Uiso   1.00
Re15   Re    0.52086   0.63393   0.13413   0.00000  Uiso   1.00
Re16   Re    0.52086   0.88393   0.13413   0.00000  Uiso   1.00
Re17   Re    0.62917   0.04637   0.26528   0.00000  Uiso   1.00
Re18   Re    0.63515   0.30453   0.26344   0.00000  Uiso   1.00
Re19   Re    0.63197   0.05060   0.00000   0.00000  Uiso   1.00
Re20   Re    0.63197   0.30060   0.00000   0.00000  Uiso   1.00
Re21   Re    0.63197   0.55060   0.00000   0.00000  Uiso   1.00
Re22   Re    0.63197   0.80060   0.00000   0.00000  Uiso   1.00
Re23   Re    0.63279   0.80064   0.26234   0.00000  Uiso   1.00
Re24   Re    0.63557   0.55560   0.26427   0.00000  Uiso   1.00
Re25   Re    0.85419   0.13393   0.13413   0.00000  Uiso   1.00
Re26   Re    0.85419   0.38393   0.13413   0.00000  Uiso   1.00
Re27   Re    0.85419   0.63393   0.13413   0.00000  Uiso   1.00
Re28   Re    0.85419   0.88393   0.13413   0.00000  Uiso   1.00
Re29   Re    0.96251   0.04636   0.26528   0.00000  Uiso   1.00
Re30   Re    0.96848   0.30452   0.26344   0.00000  Uiso   1.00
Re31   Re    0.96531   0.05060   0.00000   0.00000  Uiso   1.00
Re32   Re    0.96531   0.30060   0.00000   0.00000  Uiso   1.00
Re33   Re    0.96531   0.55060   0.00000   0.00000  Uiso   1.00
Re34   Re    0.96531   0.80060   0.00000   0.00000  Uiso   1.00
Re35   Re    0.96613   0.80065   0.26234   0.00000  Uiso   1.00
Re36   Re    0.96890   0.55559   0.26426   0.00000  Uiso   1.00
loop_
_geom_bond_atom_site_label_1
_geom_bond_atom_site_label_2
_geom_bond_distance
_geom_bond_site_symmetry_2
_ccdc_geom_bond_type
Cu1    Cu2     2.578   .     S
Cu1    Cu3     2.771   .     S
Cu1    Cu5     2.771   1_455 S
Cu1    Cu6     2.579   1_455 S
Cu1    Re6     2.613   .     S
Cu1    Re12    2.728   .     S
Cu1    Re30    2.607   1_455 S
Cu2    Cu3     2.579   .     S
Cu2    Cu4     2.771   .     S
Cu2    Cu6     2.771   1_455 S
Cu2    Re5     2.660   .     S
Cu2    Re6     2.574   .     S
Cu2    Re29    2.658   1_455 S
Cu3    Cu4     2.578   .     S
Cu3    Cu5     2.771   .     S
Cu3    Re6     2.607   .     S
Cu3    Re18    2.612   .     S
Cu3    Re24    2.728   .     S
Cu4    Cu5     2.579   .     S
Cu4    Cu6     2.771   .     S
Cu4    Re5     2.658   .     S
Cu4    Re17    2.660   .     S
Cu4    Re18    2.574   .     S
Cu5    Cu1     2.771   1_655 S
Cu5    Cu6     2.578   .     S
Cu5    Re18    2.607   .     S
Cu5    Re30    2.613   .     S
Cu5    Re36    2.728   .     S
Cu6    Cu1     2.579   1_655 S
Cu6    Cu2     2.771   1_655 S
Cu6    Re17    2.658   .     S
Cu6    Re29    2.660   .     S
Cu6    Re30    2.574   .     S
Re1    Re2     2.771   .     S
Re1    Re4     2.771   1_545 S
Re1    Re5     2.728   .     S
Re1    Re6     2.714   .     S
Re1    Re7     2.756   .     S
Re1    Re8     2.756   .     S
Re1    Re13    2.771   .     S
Re1    Re14    2.771   .     S
Re1    Re25    2.771   1_455 S
Re1    Re28    2.771   1_445 S
Re1    Re29    2.728   1_455 S
Re1    Re31    2.756   1_455 S
Re2    Re3     2.771   .     S
Re2    Re6     2.682   .     S
Re2    Re8     2.756   .     S
Re2    Re9     2.756   .     S
Re2    Re12    2.731   .     S
Re2    Re14    2.771   .     S
Re2    Re15    2.771   .     S
Re2    Re25    2.771   1_455 S
Re2    Re26    2.771   1_455 S
Re2    Re30    2.678   1_455 S
Re2    Re32    2.756   1_455 S
Re3    Re4     2.771   .     S
Re3    Re9     2.756   .     S
Re3    Re10    2.756   .     S
Re3    Re11    2.677   .     S
Re3    Re12    2.690   .     S
Re3    Re15    2.771   .     S
Re3    Re16    2.771   .     S
Re3    Re26    2.771   1_455 S
Re3    Re27    2.771   1_455 S
Re3    Re33    2.756   1_455 S
Re3    Re36    2.687   1_455 S
Re4    Re1     2.771   1_565 S
Re4    Re5     2.692   1_565 S
Re4    Re7     2.756   1_565 S
Re4    Re10    2.756   .     S
Re4    Re11    2.680   .     S
Re4    Re13    2.771   1_565 S
Re4    Re16    2.771   .     S
Re4    Re27    2.771   1_455 S
Re4    Re28    2.771   1_455 S
Re4    Re34    2.756   1_455 S
Re4    Re35    2.673   1_455 S
Re5    Re4     2.692   1_545 S
Re5    Re6     2.837   .     S
Re5    Re11    2.739   1_545 S
Re5    Re13    2.728   .     S
Re5    Re17    2.771   .     S
Re5    Re18    2.842   .     S
Re5    Re29    2.771   1_455 S
Re5    Re35    2.733   1_445 S
Re6    Re12    2.781   .     S
Re6    Re14    2.678   .     S
Re6    Re18    2.771   .     S
Re6    Re24    2.779   .     S
Re6    Re29    2.842   1_455 S
Re6    Re30    2.771   1_455 S
Re7    Re4     2.756   1_545 S
Re7    Re8     2.771   .     S
Re7    Re10    2.771   1_545 S
Re7    Re13    2.756   .     S
Re7    Re19    2.771   .     S
Re7    Re20    2.771   .     S
Re7    Re31    2.771   1_455 S
Re7    Re34    2.771   1_445 S
Re8    Re9     2.771   .     S
Re8    Re14    2.756   .     S
Re8    Re20    2.771   .     S
Re8    Re21    2.771   .     S
Re8    Re31    2.771   1_455 S
Re8    Re32    2.771   1_455 S
Re9    Re10    2.771   .     S
Re9    Re15    2.756   .     S
Re9    Re21    2.771   .     S
Re9    Re22    2.771   .     S
Re9    Re32    2.771   1_455 S
Re9    Re33    2.771   1_455 S
Re10   Re7     2.771   1_565 S
Re10   Re16    2.756   .     S
Re10   Re19    2.771   1_565 S
Re10   Re22    2.771   .     S
Re10   Re33    2.771   1_455 S
Re10   Re34    2.771   1_455 S
Re11   Re5     2.739   1_565 S
Re11   Re12    2.728   .     S
Re11   Re16    2.673   .     S
Re11   Re17    2.733   1_565 S
Re11   Re23    2.771   .     S
Re11   Re35    2.771   1_455 S
Re11   Re36    2.733   1_455 S
Re12   Re15    2.687   .     S
Re12   Re23    2.733   .     S
Re12   Re24    2.771   .     S
Re12   Re30    2.779   1_455 S
Re12   Re36    2.771   1_455 S
Re13   Re4     2.771   1_545 S
Re13   Re14    2.771   .     S
Re13   Re16    2.771   1_545 S
Re13   Re17    2.728   .     S
Re13   Re18    2.714   .     S
Re13   Re19    2.756   .     S
Re13   Re20    2.756   .     S
Re13   Re25    2.771   .     S
Re13   Re26    2.771   .     S
Re14   Re15    2.771   .     S
Re14   Re18    2.682   .     S
Re14   Re20    2.756   .     S
Re14   Re21    2.756   .     S
Re14   Re24    2.731   .     S
Re14   Re26    2.771   .     S
Re14   Re27    2.771   .     S
Re15   Re16    2.771   .     S
Re15   Re21    2.756   .     S
Re15   Re22    2.756   .     S
Re15   Re23    2.677   .     S
Re15   Re24    2.690   .     S
Re15   Re27    2.771   .     S
Re15   Re28    2.771   .     S
Re16   Re13    2.771   1_565 S
Re16   Re17    2.692   1_565 S
Re16   Re19    2.756   1_565 S
Re16   Re22    2.756   .     S
Re16   Re23    2.680   .     S
Re16   Re25    2.771   1_565 S
Re16   Re28    2.771   .     S
Re17   Re11    2.733   1_545 S
Re17   Re16    2.692   1_545 S
Re17   Re18    2.837   .     S
Re17   Re23    2.739   1_545 S
Re17   Re25    2.728   .     S
Re17   Re29    2.771   .     S
Re17   Re30    2.842   .     S
Re18   Re24    2.781   .     S
Re18   Re26    2.678   .     S
Re18   Re30    2.771   .     S
Re18   Re36    2.779   .     S
Re19   Re16    2.756   1_545 S
Re19   Re10    2.771   1_545 S
Re19   Re20    2.771   .     S
Re19   Re22    2.771   1_545 S
Re19   Re25    2.756   .     S
Re19   Re31    2.771   .     S
Re19   Re32    2.771   .     S
Re20   Re21    2.771   .     S
Re20   Re26    2.756   .     S
Re20   Re32    2.771   .     S
Re20   Re33    2.771   .     S
Re21   Re22    2.771   .     S
Re21   Re27    2.756   .     S
Re21   Re33    2.771   .     S
Re21   Re34    2.771   .     S
Re22   Re19    2.771   1_565 S
Re22   Re28    2.756   .     S
Re22   Re31    2.771   1_565 S
Re22   Re34    2.771   .     S
Re23   Re17    2.739   1_565 S
Re23   Re24    2.728   .     S
Re23   Re28    2.673   .     S
Re23   Re29    2.733   1_565 S
Re23   Re35    2.771   .     S
Re24   Re27    2.687   .     S
Re24   Re35    2.733   .     S
Re24   Re36    2.771   .     S
Re25   Re2     2.771   1_655 S
Re25   Re1     2.771   1_655 S
Re25   Re16    2.771   1_545 S
Re25   Re26    2.771   .     S
Re25   Re28    2.771   1_545 S
Re25   Re29    2.728   .     S
Re25   Re30    2.714   .     S
Re25   Re31    2.756   .     S
Re25   Re32    2.756   .     S
Re26   Re3     2.771   1_655 S
Re26   Re2     2.771   1_655 S
Re26   Re27    2.771   .     S
Re26   Re30    2.683   .     S
Re26   Re32    2.756   .     S
Re26   Re33    2.756   .     S
Re26   Re36    2.731   .     S
Re27   Re4     2.771   1_655 S
Re27   Re3     2.771   1_655 S
Re27   Re28    2.771   .     S
Re27   Re33    2.756   .     S
Re27   Re34    2.756   .     S
Re27   Re35    2.677   .     S
Re27   Re36    2.689   .     S
Re28   Re1     2.771   1_665 S
Re28   Re25    2.771   1_565 S
Re28   Re4     2.771   1_655 S
Re28   Re29    2.692   1_565 S
Re28   Re31    2.756   1_565 S
Re28   Re34    2.756   .     S
Re28   Re35    2.680   .     S
Re29   Re23    2.733   1_545 S
Re29   Re5     2.771   1_655 S
Re29   Re6     2.842   1_655 S
Re29   Re1     2.728   1_655 S
Re29   Re28    2.692   1_545 S
Re29   Cu2     2.658   1_655 S
Re29   Re30    2.837   .     S
Re29   Re35    2.739   1_545 S
Re30   Re6     2.771   1_655 S
Re30   Re12    2.779   1_655 S
Re30   Re2     2.678   1_655 S
Re30   Cu1     2.607   1_655 S
Re30   Re36    2.781   .     S
Re31   Re1     2.756   1_655 S
Re31   Re28    2.756   1_545 S
Re31   Re22    2.771   1_545 S
Re31   Re7     2.771   1_655 S
Re31   Re8     2.771   1_655 S
Re31   Re32    2.771   .     S
Re31   Re34    2.771   1_545 S
Re32   Re2     2.756   1_655 S
Re32   Re8     2.771   1_655 S
Re32   Re9     2.771   1_655 S
Re32   Re33    2.771   .     S
Re33   Re3     2.756   1_655 S
Re33   Re9     2.771   1_655 S
Re33   Re10    2.771   1_655 S
Re33   Re34    2.771   .     S
Re34   Re4     2.756   1_655 S
Re34   Re10    2.771   1_655 S
Re34   Re31    2.771   1_565 S
Re34   Re7     2.771   1_665 S
Re35   Re11    2.771   1_655 S
Re35   Re29    2.739   1_565 S
Re35   Re5     2.733   1_665 S
Re35   Re4     2.673   1_655 S
Re35   Re36    2.728   .     S
Re36   Re12    2.771   1_655 S
Re36   Re11    2.733   1_655 S
Re36   Re3     2.687   1_655 S
