# Supplementary material for: Possibility of designing catalysts beyond the traditional volcano curve: a theoretical framework for multi-phase surfaces
Source: Chem Sci. 2015 Jun 22;6(10):5703–11. doi: 10.1039/c5sc01732g (PMC5947508; doi:10.1039/c5sc01732g)
Supplement: Supplementary file 1 [file SC-006-C5SC01732G-s001.zip › PtCu_opt.cif]

data_PtCu_opt
_audit_creation_date              2015-06-01
_symmetry_space_group_name_H-M    'P1'
_symmetry_Int_Tables_number       1
_symmetry_cell_setting            triclinic
loop_
_symmetry_equiv_pos_as_xyz
  x,y,z
_cell_length_a                    7.7023
_cell_length_b                    10.2698
_cell_length_c                    16.2889
_cell_angle_alpha                 90.0000
_cell_angle_beta                  90.0000
_cell_angle_gamma                 120.0000
loop_
_atom_site_label
_atom_site_type_symbol
_atom_site_fract_x
_atom_site_fract_y
_atom_site_fract_z
_atom_site_U_iso_or_equiv
_atom_site_adp_type
_atom_site_occupancy
Cu1    Cu    0.08474   0.18687   0.25894   0.00000  Uiso   1.00
Cu2    Cu    0.08014   0.42969   0.25907   0.00000  Uiso   1.00
Cu3    Cu    0.08375   0.68477   0.25493   0.00000  Uiso   1.00
Cu4    Cu    0.09031   0.94510   0.25615   0.00000  Uiso   1.00
Cu5    Cu    0.19562   0.10312   0.00000   0.00000  Uiso   1.00
Cu6    Cu    0.19562   0.35312   0.00000   0.00000  Uiso   1.00
Cu7    Cu    0.19562   0.60312   0.00000   0.00000  Uiso   1.00
Cu8    Cu    0.19562   0.85312   0.00000   0.00000  Uiso   1.00
Cu9    Cu    0.30673   0.01978   0.12870   0.00000  Uiso   1.00
Cu10   Cu    0.30673   0.26978   0.12870   0.00000  Uiso   1.00
Cu11   Cu    0.30673   0.51978   0.12870   0.00000  Uiso   1.00
Cu12   Cu    0.30673   0.76978   0.12870   0.00000  Uiso   1.00
Cu13   Cu    0.41806   0.18690   0.25895   0.00000  Uiso   1.00
Cu14   Cu    0.41351   0.42968   0.25908   0.00000  Uiso   1.00
Cu15   Cu    0.41695   0.68474   0.25493   0.00000  Uiso   1.00
Cu16   Cu    0.42373   0.94513   0.25620   0.00000  Uiso   1.00
Cu17   Cu    0.52895   0.10312   0.00000   0.00000  Uiso   1.00
Cu18   Cu    0.52895   0.35312   0.00000   0.00000  Uiso   1.00
Cu19   Cu    0.52895   0.60312   0.00000   0.00000  Uiso   1.00
Cu20   Cu    0.52895   0.85312   0.00000   0.00000  Uiso   1.00
Cu21   Cu    0.64006   0.01978   0.12870   0.00000  Uiso   1.00
Cu22   Cu    0.64006   0.26978   0.12870   0.00000  Uiso   1.00
Cu23   Cu    0.64006   0.51978   0.12870   0.00000  Uiso   1.00
Cu24   Cu    0.64006   0.76978   0.12870   0.00000  Uiso   1.00
Cu25   Cu    0.75139   0.18691   0.25898   0.00000  Uiso   1.00
Cu26   Cu    0.74679   0.42970   0.25906   0.00000  Uiso   1.00
Cu27   Cu    0.75033   0.68477   0.25490   0.00000  Uiso   1.00
Cu28   Cu    0.75695   0.94511   0.25618   0.00000  Uiso   1.00
Cu29   Cu    0.86228   0.10312   0.00000   0.00000  Uiso   1.00
Cu30   Cu    0.86228   0.35312   0.00000   0.00000  Uiso   1.00
Cu31   Cu    0.86228   0.60312   0.00000   0.00000  Uiso   1.00
Cu32   Cu    0.86228   0.85312   0.00000   0.00000  Uiso   1.00
Cu33   Cu    0.97339   0.01978   0.12870   0.00000  Uiso   1.00
Cu34   Cu    0.97339   0.26978   0.12870   0.00000  Uiso   1.00
Cu35   Cu    0.97339   0.51978   0.12870   0.00000  Uiso   1.00
Cu36   Cu    0.97339   0.76978   0.12870   0.00000  Uiso   1.00
Pt1    Pt    0.18908   0.59385   0.38741   0.00000  Uiso   1.00
Pt2    Pt    0.20149   0.86203   0.38520   0.00000  Uiso   1.00
Pt3    Pt    0.52265   0.59388   0.38737   0.00000  Uiso   1.00
Pt4    Pt    0.53470   0.86202   0.38523   0.00000  Uiso   1.00
Pt5    Pt    0.85596   0.59389   0.38738   0.00000  Uiso   1.00
Pt6    Pt    0.86810   0.86202   0.38520   0.00000  Uiso   1.00
loop_
_geom_bond_atom_site_label_1
_geom_bond_atom_site_label_2
_geom_bond_distance
_geom_bond_site_symmetry_2
_ccdc_geom_bond_type
Cu1    Cu2     2.512   .     S
Cu1    Cu4     2.505   1_545 S
Cu1    Cu10    2.587   .     S
Cu1    Cu13    2.567   .     S
Cu1    Cu14    2.513   .     S
Cu1    Cu25    2.568   1_455 S
Cu1    Cu28    2.504   1_445 S
Cu1    Cu33    2.590   1_455 S
Cu1    Cu34    2.587   1_455 S
Cu2    Cu3     2.607   .     S
Cu2    Cu11    2.607   .     S
Cu2    Cu14    2.568   .     S
Cu2    Cu15    2.608   .     S
Cu2    Cu25    2.513   1_455 S
Cu2    Cu26    2.568   1_455 S
Cu2    Cu34    2.556   1_455 S
Cu2    Cu35    2.608   1_455 S
Cu2    Pt1     2.550   .     S
Cu3    Cu4     2.649   .     S
Cu3    Cu12    2.538   .     S
Cu3    Cu15    2.567   .     S
Cu3    Cu16    2.647   .     S
Cu3    Cu26    2.608   1_455 S
Cu3    Cu27    2.568   1_455 S
Cu3    Cu35    2.526   1_455 S
Cu3    Cu36    2.541   1_455 S
Cu3    Pt1     2.635   .     S
Cu3    Pt2     2.644   .     S
Cu3    Pt5     2.639   1_455 S
Cu4    Cu1     2.505   1_565 S
Cu4    Cu9     2.529   1_565 S
Cu4    Cu13    2.505   1_565 S
Cu4    Cu16    2.568   .     S
Cu4    Cu27    2.647   1_455 S
Cu4    Cu28    2.568   1_455 S
Cu4    Cu33    2.530   1_465 S
Cu4    Cu36    2.596   1_455 S
Cu4    Pt2     2.571   .     S
Cu4    Pt6     2.572   1_455 S
Cu5    Cu6     2.567   .     S
Cu5    Cu8     2.567   1_545 S
Cu5    Cu9     2.568   .     S
Cu5    Cu10    2.567   .     S
Cu5    Cu17    2.567   .     S
Cu5    Cu18    2.567   .     S
Cu5    Cu29    2.567   1_455 S
Cu5    Cu32    2.567   1_445 S
Cu5    Cu33    2.568   1_455 S
Cu6    Cu7     2.567   .     S
Cu6    Cu10    2.568   .     S
Cu6    Cu11    2.567   .     S
Cu6    Cu18    2.567   .     S
Cu6    Cu19    2.567   .     S
Cu6    Cu29    2.567   1_455 S
Cu6    Cu30    2.567   1_455 S
Cu6    Cu34    2.568   1_455 S
Cu7    Cu8     2.567   .     S
Cu7    Cu11    2.568   .     S
Cu7    Cu12    2.567   .     S
Cu7    Cu19    2.567   .     S
Cu7    Cu20    2.567   .     S
Cu7    Cu30    2.567   1_455 S
Cu7    Cu31    2.567   1_455 S
Cu7    Cu35    2.568   1_455 S
Cu8    Cu5     2.567   1_565 S
Cu8    Cu9     2.567   1_565 S
Cu8    Cu12    2.568   .     S
Cu8    Cu17    2.567   1_565 S
Cu8    Cu20    2.567   .     S
Cu8    Cu31    2.567   1_455 S
Cu8    Cu32    2.567   1_455 S
Cu8    Cu36    2.568   1_455 S
Cu9    Cu8     2.567   1_545 S
Cu9    Cu4     2.529   1_545 S
Cu9    Cu10    2.567   .     S
Cu9    Cu12    2.567   1_545 S
Cu9    Cu13    2.590   .     S
Cu9    Cu16    2.531   1_545 S
Cu9    Cu17    2.567   .     S
Cu9    Cu21    2.567   .     S
Cu9    Cu22    2.567   .     S
Cu9    Cu33    2.567   1_455 S
Cu9    Cu36    2.567   1_445 S
Cu10   Cu11    2.567   .     S
Cu10   Cu13    2.587   .     S
Cu10   Cu14    2.556   .     S
Cu10   Cu18    2.567   .     S
Cu10   Cu22    2.567   .     S
Cu10   Cu23    2.567   .     S
Cu10   Cu33    2.567   1_455 S
Cu10   Cu34    2.567   1_455 S
Cu11   Cu12    2.567   .     S
Cu11   Cu14    2.608   .     S
Cu11   Cu15    2.526   .     S
Cu11   Cu19    2.567   .     S
Cu11   Cu23    2.567   .     S
Cu11   Cu24    2.567   .     S
Cu11   Cu34    2.567   1_455 S
Cu11   Cu35    2.567   1_455 S
Cu12   Cu9     2.567   1_565 S
Cu12   Cu15    2.540   .     S
Cu12   Cu16    2.597   .     S
Cu12   Cu20    2.567   .     S
Cu12   Cu21    2.567   1_565 S
Cu12   Cu24    2.567   .     S
Cu12   Cu35    2.567   1_455 S
Cu12   Cu36    2.567   1_455 S
Cu13   Cu4     2.505   1_545 S
Cu13   Cu14    2.511   .     S
Cu13   Cu16    2.505   1_545 S
Cu13   Cu22    2.587   .     S
Cu13   Cu25    2.567   .     S
Cu13   Cu26    2.513   .     S
Cu14   Cu15    2.607   .     S
Cu14   Cu23    2.607   .     S
Cu14   Cu26    2.567   .     S
Cu14   Cu27    2.608   .     S
Cu14   Pt3     2.549   .     S
Cu15   Cu16    2.649   .     S
Cu15   Cu24    2.538   .     S
Cu15   Cu27    2.568   .     S
Cu15   Cu28    2.647   .     S
Cu15   Pt1     2.640   .     S
Cu15   Pt3     2.636   .     S
Cu15   Pt4     2.644   .     S
Cu16   Cu13    2.505   1_565 S
Cu16   Cu9     2.531   1_565 S
Cu16   Cu21    2.530   1_565 S
Cu16   Cu25    2.504   1_565 S
Cu16   Cu28    2.567   .     S
Cu16   Pt2     2.572   .     S
Cu16   Pt4     2.570   .     S
Cu17   Cu8     2.567   1_545 S
Cu17   Cu18    2.567   .     S
Cu17   Cu20    2.567   1_545 S
Cu17   Cu21    2.568   .     S
Cu17   Cu22    2.567   .     S
Cu17   Cu29    2.567   .     S
Cu17   Cu30    2.567   .     S
Cu18   Cu19    2.567   .     S
Cu18   Cu22    2.568   .     S
Cu18   Cu23    2.567   .     S
Cu18   Cu30    2.567   .     S
Cu18   Cu31    2.567   .     S
Cu19   Cu20    2.567   .     S
Cu19   Cu23    2.568   .     S
Cu19   Cu24    2.567   .     S
Cu19   Cu31    2.567   .     S
Cu19   Cu32    2.567   .     S
Cu20   Cu17    2.567   1_565 S
Cu20   Cu21    2.567   1_565 S
Cu20   Cu24    2.568   .     S
Cu20   Cu29    2.567   1_565 S
Cu20   Cu32    2.567   .     S
Cu21   Cu20    2.567   1_545 S
Cu21   Cu12    2.567   1_545 S
Cu21   Cu16    2.530   1_545 S
Cu21   Cu22    2.567   .     S
Cu21   Cu24    2.567   1_545 S
Cu21   Cu25    2.591   .     S
Cu21   Cu28    2.530   1_545 S
Cu21   Cu29    2.567   .     S
Cu21   Cu33    2.567   .     S
Cu21   Cu34    2.567   .     S
Cu22   Cu23    2.567   .     S
Cu22   Cu25    2.587   .     S
Cu22   Cu26    2.556   .     S
Cu22   Cu30    2.567   .     S
Cu22   Cu34    2.567   .     S
Cu22   Cu35    2.567   .     S
Cu23   Cu24    2.567   .     S
Cu23   Cu26    2.608   .     S
Cu23   Cu27    2.526   .     S
Cu23   Cu31    2.567   .     S
Cu23   Cu35    2.567   .     S
Cu23   Cu36    2.567   .     S
Cu24   Cu21    2.567   1_565 S
Cu24   Cu27    2.540   .     S
Cu24   Cu28    2.597   .     S
Cu24   Cu32    2.567   .     S
Cu24   Cu33    2.567   1_565 S
Cu24   Cu36    2.567   .     S
Cu25   Cu16    2.504   1_545 S
Cu25   Cu1     2.568   1_655 S
Cu25   Cu2     2.513   1_655 S
Cu25   Cu26    2.511   .     S
Cu25   Cu28    2.505   1_545 S
Cu25   Cu34    2.588   .     S
Cu26   Cu2     2.568   1_655 S
Cu26   Cu3     2.608   1_655 S
Cu26   Cu27    2.607   .     S
Cu26   Cu35    2.607   .     S
Cu26   Pt5     2.550   .     S
Cu27   Cu4     2.647   1_655 S
Cu27   Cu3     2.568   1_655 S
Cu27   Cu28    2.649   .     S
Cu27   Cu36    2.538   .     S
Cu27   Pt3     2.639   .     S
Cu27   Pt5     2.636   .     S
Cu27   Pt6     2.644   .     S
Cu28   Cu1     2.504   1_665 S
Cu28   Cu25    2.505   1_565 S
Cu28   Cu4     2.568   1_655 S
Cu28   Cu21    2.530   1_565 S
Cu28   Cu33    2.530   1_565 S
Cu28   Pt4     2.572   .     S
Cu28   Pt6     2.571   .     S
Cu29   Cu6     2.567   1_655 S
Cu29   Cu20    2.567   1_545 S
Cu29   Cu5     2.567   1_655 S
Cu29   Cu30    2.567   .     S
Cu29   Cu32    2.567   1_545 S
Cu29   Cu33    2.568   .     S
Cu29   Cu34    2.567   .     S
Cu30   Cu7     2.567   1_655 S
Cu30   Cu6     2.567   1_655 S
Cu30   Cu31    2.567   .     S
Cu30   Cu34    2.568   .     S
Cu30   Cu35    2.567   .     S
Cu31   Cu7     2.567   1_655 S
Cu31   Cu8     2.567   1_655 S
Cu31   Cu32    2.567   .     S
Cu31   Cu35    2.568   .     S
Cu31   Cu36    2.567   .     S
Cu32   Cu8     2.567   1_655 S
Cu32   Cu29    2.567   1_565 S
Cu32   Cu5     2.567   1_665 S
Cu32   Cu33    2.567   1_565 S
Cu32   Cu36    2.568   .     S
Cu33   Cu5     2.568   1_655 S
Cu33   Cu9     2.567   1_655 S
Cu33   Cu24    2.567   1_545 S
Cu33   Cu32    2.567   1_545 S
Cu33   Cu10    2.567   1_655 S
Cu33   Cu1     2.590   1_655 S
Cu33   Cu4     2.530   1_645 S
Cu33   Cu28    2.530   1_545 S
Cu33   Cu34    2.567   .     S
Cu33   Cu36    2.567   1_545 S
Cu34   Cu6     2.568   1_655 S
Cu34   Cu10    2.567   1_655 S
Cu34   Cu11    2.567   1_655 S
Cu34   Cu2     2.556   1_655 S
Cu34   Cu1     2.587   1_655 S
Cu34   Cu35    2.567   .     S
Cu35   Cu7     2.568   1_655 S
Cu35   Cu11    2.567   1_655 S
Cu35   Cu12    2.567   1_655 S
Cu35   Cu2     2.608   1_655 S
Cu35   Cu3     2.526   1_655 S
Cu35   Cu36    2.567   .     S
Cu36   Cu8     2.568   1_655 S
Cu36   Cu9     2.567   1_665 S
Cu36   Cu33    2.567   1_565 S
Cu36   Cu12    2.567   1_655 S
Cu36   Cu4     2.596   1_655 S
Cu36   Cu3     2.541   1_655 S
Pt1    Pt2     2.708   .     S
Pt1    Pt3     2.569   .     S
Pt1    Pt4     2.709   .     S
Pt1    Pt5     2.566   1_455 S
Pt2    Pt4     2.567   .     S
Pt2    Pt5     2.709   1_455 S
Pt2    Pt6     2.568   1_455 S
Pt3    Pt4     2.709   .     S
Pt3    Pt5     2.567   .     S
Pt3    Pt6     2.709   .     S
Pt4    Pt6     2.568   .     S
Pt5    Pt1     2.566   1_655 S
Pt5    Pt2     2.709   1_655 S
Pt5    Cu3     2.639   1_655 S
Pt5    Pt6     2.708   .     S
Pt6    Pt2     2.568   1_655 S
Pt6    Cu4     2.572   1_655 S
