# Supplementary material for: Possibility of designing catalysts beyond the traditional volcano curve: a theoretical framework for multi-phase surfaces
Source: Chem Sci. 2015 Jun 22;6(10):5703–11. doi: 10.1039/c5sc01732g (PMC5947508; doi:10.1039/c5sc01732g)
Supplement: Supplementary file 1 [file SC-006-C5SC01732G-s001.zip › RePt_opt.cif]

data_RePt_opt
_audit_creation_date              2015-06-01
_symmetry_space_group_name_H-M    'P1'
_symmetry_Int_Tables_number       1
_symmetry_cell_setting            triclinic
loop_
_symmetry_equiv_pos_as_xyz
  x,y,z
_cell_length_a                    8.4310
_cell_length_b                    11.2414
_cell_length_c                    16.8839
_cell_angle_alpha                 90.0000
_cell_angle_beta                  90.0000
_cell_angle_gamma                 120.0000
loop_
_atom_site_label
_atom_site_type_symbol
_atom_site_fract_x
_atom_site_fract_y
_atom_site_fract_z
_atom_site_U_iso_or_equiv
_atom_site_adp_type
_atom_site_occupancy
Pt1    Pt    0.08775   0.19122   0.27352   0.00000  Uiso   1.00
Pt2    Pt    0.07871   0.42756   0.28474   0.00000  Uiso   1.00
Pt3    Pt    0.08076   0.68077   0.26723   0.00000  Uiso   1.00
Pt4    Pt    0.09307   0.94853   0.28087   0.00000  Uiso   1.00
Pt5    Pt    0.19562   0.10312   0.00000   0.00000  Uiso   1.00
Pt6    Pt    0.19562   0.35312   0.00000   0.00000  Uiso   1.00
Pt7    Pt    0.19562   0.60312   0.00000   0.00000  Uiso   1.00
Pt8    Pt    0.19562   0.85312   0.00000   0.00000  Uiso   1.00
Pt9    Pt    0.30673   0.01978   0.13591   0.00000  Uiso   1.00
Pt10   Pt    0.30673   0.26978   0.13591   0.00000  Uiso   1.00
Pt11   Pt    0.30673   0.51978   0.13591   0.00000  Uiso   1.00
Pt12   Pt    0.30673   0.76978   0.13591   0.00000  Uiso   1.00
Pt13   Pt    0.42110   0.19125   0.27350   0.00000  Uiso   1.00
Pt14   Pt    0.41204   0.42757   0.28475   0.00000  Uiso   1.00
Pt15   Pt    0.41409   0.68076   0.26723   0.00000  Uiso   1.00
Pt16   Pt    0.42639   0.94856   0.28086   0.00000  Uiso   1.00
Pt17   Pt    0.52895   0.10312   0.00000   0.00000  Uiso   1.00
Pt18   Pt    0.52895   0.35312   0.00000   0.00000  Uiso   1.00
Pt19   Pt    0.52895   0.60312   0.00000   0.00000  Uiso   1.00
Pt20   Pt    0.52895   0.85312   0.00000   0.00000  Uiso   1.00
Pt21   Pt    0.64006   0.01978   0.13591   0.00000  Uiso   1.00
Pt22   Pt    0.64006   0.26978   0.13591   0.00000  Uiso   1.00
Pt23   Pt    0.64006   0.51978   0.13591   0.00000  Uiso   1.00
Pt24   Pt    0.64006   0.76978   0.13591   0.00000  Uiso   1.00
Pt25   Pt    0.75447   0.19123   0.27350   0.00000  Uiso   1.00
Pt26   Pt    0.74537   0.42757   0.28476   0.00000  Uiso   1.00
Pt27   Pt    0.74744   0.68081   0.26722   0.00000  Uiso   1.00
Pt28   Pt    0.75980   0.94855   0.28086   0.00000  Uiso   1.00
Pt29   Pt    0.86228   0.10312   0.00000   0.00000  Uiso   1.00
Pt30   Pt    0.86228   0.35312   0.00000   0.00000  Uiso   1.00
Pt31   Pt    0.86228   0.60312   0.00000   0.00000  Uiso   1.00
Pt32   Pt    0.86228   0.85312   0.00000   0.00000  Uiso   1.00
Pt33   Pt    0.97339   0.01978   0.13591   0.00000  Uiso   1.00
Pt34   Pt    0.97339   0.26978   0.13591   0.00000  Uiso   1.00
Pt35   Pt    0.97339   0.51978   0.13591   0.00000  Uiso   1.00
Pt36   Pt    0.97339   0.76978   0.13591   0.00000  Uiso   1.00
Re1    Re    0.20498   0.61748   0.39385   0.00000  Uiso   1.00
Re2    Re    0.18112   0.83008   0.39522   0.00000  Uiso   1.00
Re3    Re    0.53833   0.61744   0.39388   0.00000  Uiso   1.00
Re4    Re    0.51444   0.83012   0.39520   0.00000  Uiso   1.00
Re5    Re    0.87158   0.61739   0.39386   0.00000  Uiso   1.00
Re6    Re    0.84772   0.83009   0.39520   0.00000  Uiso   1.00
loop_
_geom_bond_atom_site_label_1
_geom_bond_atom_site_label_2
_geom_bond_distance
_geom_bond_site_symmetry_2
_ccdc_geom_bond_type
Pt1    Pt2     2.702   .     S
Pt1    Pt4     2.754   1_545 S
Pt1    Pt10    2.821   .     S
Pt1    Pt13    2.810   .     S
Pt1    Pt14    2.703   .     S
Pt1    Pt25    2.810   1_455 S
Pt1    Pt28    2.749   1_445 S
Pt1    Pt33    2.861   1_455 S
Pt1    Pt34    2.821   1_455 S
Pt2    Pt3     2.853   .     S
Pt2    Pt14    2.810   .     S
Pt2    Pt15    2.852   .     S
Pt2    Pt25    2.703   1_455 S
Pt2    Pt26    2.810   1_455 S
Pt2    Re1     2.610   .     S
Pt3    Pt12    2.764   .     S
Pt3    Pt15    2.810   .     S
Pt3    Pt26    2.852   1_455 S
Pt3    Pt27    2.810   1_455 S
Pt3    Pt35    2.715   1_455 S
Pt3    Pt36    2.764   1_455 S
Pt3    Re1     2.630   .     S
Pt3    Re2     2.604   .     S
Pt3    Re5     2.633   1_455 S
Pt4    Pt1     2.754   1_565 S
Pt4    Pt9     2.904   1_565 S
Pt4    Pt13    2.750   1_565 S
Pt4    Pt16    2.810   .     S
Pt4    Pt28    2.810   1_455 S
Pt4    Pt33    2.908   1_465 S
Pt4    Re2     2.653   .     S
Pt4    Re6     2.650   1_455 S
Pt5    Pt6     2.810   .     S
Pt5    Pt8     2.810   1_545 S
Pt5    Pt9     2.810   .     S
Pt5    Pt10    2.810   .     S
Pt5    Pt17    2.810   .     S
Pt5    Pt18    2.810   .     S
Pt5    Pt29    2.810   1_455 S
Pt5    Pt32    2.810   1_445 S
Pt5    Pt33    2.810   1_455 S
Pt6    Pt7     2.810   .     S
Pt6    Pt10    2.810   .     S
Pt6    Pt11    2.810   .     S
Pt6    Pt18    2.810   .     S
Pt6    Pt19    2.810   .     S
Pt6    Pt29    2.810   1_455 S
Pt6    Pt30    2.810   1_455 S
Pt6    Pt34    2.810   1_455 S
Pt7    Pt8     2.810   .     S
Pt7    Pt11    2.810   .     S
Pt7    Pt12    2.810   .     S
Pt7    Pt19    2.810   .     S
Pt7    Pt20    2.810   .     S
Pt7    Pt30    2.810   1_455 S
Pt7    Pt31    2.810   1_455 S
Pt7    Pt35    2.810   1_455 S
Pt8    Pt5     2.810   1_565 S
Pt8    Pt9     2.810   1_565 S
Pt8    Pt12    2.810   .     S
Pt8    Pt17    2.810   1_565 S
Pt8    Pt20    2.810   .     S
Pt8    Pt31    2.810   1_455 S
Pt8    Pt32    2.810   1_455 S
Pt8    Pt36    2.810   1_455 S
Pt9    Pt8     2.810   1_545 S
Pt9    Pt4     2.904   1_545 S
Pt9    Pt10    2.810   .     S
Pt9    Pt12    2.810   1_545 S
Pt9    Pt13    2.861   .     S
Pt9    Pt16    2.908   1_545 S
Pt9    Pt17    2.810   .     S
Pt9    Pt21    2.810   .     S
Pt9    Pt22    2.810   .     S
Pt9    Pt33    2.810   1_455 S
Pt9    Pt36    2.810   1_445 S
Pt10   Pt11    2.810   .     S
Pt10   Pt13    2.821   .     S
Pt10   Pt18    2.810   .     S
Pt10   Pt22    2.810   .     S
Pt10   Pt23    2.810   .     S
Pt10   Pt33    2.810   1_455 S
Pt10   Pt34    2.810   1_455 S
Pt11   Pt12    2.810   .     S
Pt11   Pt15    2.715   .     S
Pt11   Pt19    2.810   .     S
Pt11   Pt23    2.810   .     S
Pt11   Pt24    2.810   .     S
Pt11   Pt34    2.810   1_455 S
Pt11   Pt35    2.810   1_455 S
Pt12   Pt9     2.810   1_565 S
Pt12   Pt15    2.765   .     S
Pt12   Pt20    2.810   .     S
Pt12   Pt21    2.810   1_565 S
Pt12   Pt24    2.810   .     S
Pt12   Pt35    2.810   1_455 S
Pt12   Pt36    2.810   1_455 S
Pt13   Pt4     2.750   1_545 S
Pt13   Pt14    2.702   .     S
Pt13   Pt16    2.754   1_545 S
Pt13   Pt22    2.820   .     S
Pt13   Pt25    2.811   .     S
Pt13   Pt26    2.703   .     S
Pt14   Pt15    2.853   .     S
Pt14   Pt26    2.810   .     S
Pt14   Pt27    2.853   .     S
Pt14   Re3     2.610   .     S
Pt15   Pt24    2.764   .     S
Pt15   Pt27    2.810   .     S
Pt15   Re1     2.633   .     S
Pt15   Re3     2.631   .     S
Pt15   Re4     2.604   .     S
Pt16   Pt13    2.754   1_565 S
Pt16   Pt9     2.908   1_565 S
Pt16   Pt21    2.904   1_565 S
Pt16   Pt25    2.750   1_565 S
Pt16   Pt28    2.811   .     S
Pt16   Re2     2.650   .     S
Pt16   Re4     2.653   .     S
Pt17   Pt8     2.810   1_545 S
Pt17   Pt18    2.810   .     S
Pt17   Pt20    2.810   1_545 S
Pt17   Pt21    2.810   .     S
Pt17   Pt22    2.810   .     S
Pt17   Pt29    2.810   .     S
Pt17   Pt30    2.810   .     S
Pt18   Pt19    2.810   .     S
Pt18   Pt22    2.810   .     S
Pt18   Pt23    2.810   .     S
Pt18   Pt30    2.810   .     S
Pt18   Pt31    2.810   .     S
Pt19   Pt20    2.810   .     S
Pt19   Pt23    2.810   .     S
Pt19   Pt24    2.810   .     S
Pt19   Pt31    2.810   .     S
Pt19   Pt32    2.810   .     S
Pt20   Pt17    2.810   1_565 S
Pt20   Pt21    2.810   1_565 S
Pt20   Pt24    2.810   .     S
Pt20   Pt29    2.810   1_565 S
Pt20   Pt32    2.810   .     S
Pt21   Pt20    2.810   1_545 S
Pt21   Pt12    2.810   1_545 S
Pt21   Pt16    2.904   1_545 S
Pt21   Pt22    2.810   .     S
Pt21   Pt24    2.810   1_545 S
Pt21   Pt25    2.861   .     S
Pt21   Pt28    2.908   1_545 S
Pt21   Pt29    2.810   .     S
Pt21   Pt33    2.810   .     S
Pt21   Pt34    2.810   .     S
Pt22   Pt23    2.810   .     S
Pt22   Pt25    2.821   .     S
Pt22   Pt30    2.810   .     S
Pt22   Pt34    2.810   .     S
Pt22   Pt35    2.810   .     S
Pt23   Pt24    2.810   .     S
Pt23   Pt27    2.715   .     S
Pt23   Pt31    2.810   .     S
Pt23   Pt35    2.810   .     S
Pt23   Pt36    2.810   .     S
Pt24   Pt21    2.810   1_565 S
Pt24   Pt27    2.764   .     S
Pt24   Pt32    2.810   .     S
Pt24   Pt33    2.810   1_565 S
Pt24   Pt36    2.810   .     S
Pt25   Pt16    2.750   1_545 S
Pt25   Pt1     2.810   1_655 S
Pt25   Pt2     2.703   1_655 S
Pt25   Pt26    2.703   .     S
Pt25   Pt28    2.754   1_545 S
Pt25   Pt34    2.820   .     S
Pt26   Pt2     2.810   1_655 S
Pt26   Pt3     2.852   1_655 S
Pt26   Pt27    2.853   .     S
Pt26   Re5     2.609   .     S
Pt27   Pt3     2.810   1_655 S
Pt27   Pt36    2.764   .     S
Pt27   Re3     2.633   .     S
Pt27   Re5     2.631   .     S
Pt27   Re6     2.604   .     S
Pt28   Pt1     2.749   1_665 S
Pt28   Pt4     2.810   1_655 S
Pt28   Pt25    2.754   1_565 S
Pt28   Pt21    2.908   1_565 S
Pt28   Pt33    2.904   1_565 S
Pt28   Re4     2.650   .     S
Pt28   Re6     2.653   .     S
Pt29   Pt6     2.810   1_655 S
Pt29   Pt5     2.810   1_655 S
Pt29   Pt20    2.810   1_545 S
Pt29   Pt30    2.810   .     S
Pt29   Pt32    2.810   1_545 S
Pt29   Pt33    2.810   .     S
Pt29   Pt34    2.810   .     S
Pt30   Pt7     2.810   1_655 S
Pt30   Pt6     2.810   1_655 S
Pt30   Pt31    2.810   .     S
Pt30   Pt34    2.810   .     S
Pt30   Pt35    2.810   .     S
Pt31   Pt8     2.810   1_655 S
Pt31   Pt7     2.810   1_655 S
Pt31   Pt32    2.810   .     S
Pt31   Pt35    2.810   .     S
Pt31   Pt36    2.810   .     S
Pt32   Pt5     2.810   1_665 S
Pt32   Pt29    2.810   1_565 S
Pt32   Pt8     2.810   1_655 S
Pt32   Pt33    2.810   1_565 S
Pt32   Pt36    2.810   .     S
Pt33   Pt5     2.810   1_655 S
Pt33   Pt32    2.810   1_545 S
Pt33   Pt24    2.810   1_545 S
Pt33   Pt9     2.810   1_655 S
Pt33   Pt10    2.810   1_655 S
Pt33   Pt1     2.861   1_655 S
Pt33   Pt4     2.908   1_645 S
Pt33   Pt28    2.904   1_545 S
Pt33   Pt34    2.810   .     S
Pt33   Pt36    2.810   1_545 S
Pt34   Pt6     2.810   1_655 S
Pt34   Pt10    2.810   1_655 S
Pt34   Pt11    2.810   1_655 S
Pt34   Pt1     2.821   1_655 S
Pt34   Pt35    2.810   .     S
Pt35   Pt7     2.810   1_655 S
Pt35   Pt11    2.810   1_655 S
Pt35   Pt12    2.810   1_655 S
Pt35   Pt3     2.715   1_655 S
Pt35   Pt36    2.810   .     S
Pt36   Pt8     2.810   1_655 S
Pt36   Pt12    2.810   1_655 S
Pt36   Pt33    2.810   1_565 S
Pt36   Pt9     2.810   1_665 S
Pt36   Pt3     2.764   1_655 S
Re1    Re2     2.497   .     S
Re1    Re3     2.811   .     S
Re1    Re4     2.507   .     S
Re1    Re5     2.810   1_455 S
Re2    Re4     2.810   .     S
Re2    Re5     2.508   1_455 S
Re2    Re6     2.811   1_455 S
Re3    Re4     2.498   .     S
Re3    Re5     2.810   .     S
Re3    Re6     2.507   .     S
Re4    Re6     2.810   .     S
Re5    Re2     2.508   1_655 S
Re5    Re1     2.810   1_655 S
Re5    Pt3     2.633   1_655 S
Re5    Re6     2.498   .     S
Re6    Re2     2.811   1_655 S
Re6    Pt4     2.650   1_655 S
