# Supplementary material for: Possibility of designing catalysts beyond the traditional volcano curve: a theoretical framework for multi-phase surfaces
Source: Chem Sci. 2015 Jun 22;6(10):5703–11. doi: 10.1039/c5sc01732g (PMC5947508; doi:10.1039/c5sc01732g)
Supplement: Supplementary file 1 [file SC-006-C5SC01732G-s001.zip › RhRu_opt.cif]

data_RhRu_opt
_audit_creation_date              2015-06-01
_symmetry_space_group_name_H-M    'P1'
_symmetry_Int_Tables_number       1
_symmetry_cell_setting            triclinic
loop_
_symmetry_equiv_pos_as_xyz
  x,y,z
_cell_length_a                    10.9092
_cell_length_b                    8.1819
_cell_length_c                    16.4502
_cell_angle_alpha                 90.0000
_cell_angle_beta                  90.0000
_cell_angle_gamma                 60.0000
loop_
_atom_site_label
_atom_site_type_symbol
_atom_site_fract_x
_atom_site_fract_y
_atom_site_fract_z
_atom_site_U_iso_or_equiv
_atom_site_adp_type
_atom_site_occupancy
Rh1    Rh    0.11039   0.17637   0.38409   0.00000  Uiso   1.00
Rh2    Rh    0.11039   0.50969   0.38409   0.00000  Uiso   1.00
Rh3    Rh    0.11039   0.84302   0.38409   0.00000  Uiso   1.00
Rh4    Rh    0.35303   0.84797   0.38533   0.00000  Uiso   1.00
Rh5    Rh    0.35303   0.18129   0.38534   0.00000  Uiso   1.00
Rh6    Rh    0.35302   0.51462   0.38534   0.00000  Uiso   1.00
Ru1    Ru    0.01794   0.07121   0.25823   0.00000  Uiso   1.00
Ru2    Ru    0.01795   0.40453   0.25823   0.00000  Uiso   1.00
Ru3    Ru    0.01794   0.73788   0.25823   0.00000  Uiso   1.00
Ru4    Ru    0.02338   0.06746   0.00000   0.00000  Uiso   1.00
Ru5    Ru    0.02338   0.40079   0.00000   0.00000  Uiso   1.00
Ru6    Ru    0.02338   0.73413   0.00000   0.00000  Uiso   1.00
Ru7    Ru    0.10672   0.17857   0.13070   0.00000  Uiso   1.00
Ru8    Ru    0.10672   0.51190   0.13070   0.00000  Uiso   1.00
Ru9    Ru    0.10672   0.84524   0.13070   0.00000  Uiso   1.00
Ru10   Ru    0.27338   0.06746   0.00000   0.00000  Uiso   1.00
Ru11   Ru    0.27338   0.40079   0.00000   0.00000  Uiso   1.00
Ru12   Ru    0.27338   0.73413   0.00000   0.00000  Uiso   1.00
Ru13   Ru    0.27619   0.06564   0.25842   0.00000  Uiso   1.00
Ru14   Ru    0.27619   0.39897   0.25842   0.00000  Uiso   1.00
Ru15   Ru    0.27620   0.73229   0.25842   0.00000  Uiso   1.00
Ru16   Ru    0.35672   0.17857   0.13070   0.00000  Uiso   1.00
Ru17   Ru    0.35672   0.51190   0.13070   0.00000  Uiso   1.00
Ru18   Ru    0.35672   0.84524   0.13070   0.00000  Uiso   1.00
Ru19   Ru    0.52338   0.06746   0.00000   0.00000  Uiso   1.00
Ru20   Ru    0.52338   0.40079   0.00000   0.00000  Uiso   1.00
Ru21   Ru    0.52338   0.73413   0.00000   0.00000  Uiso   1.00
Ru22   Ru    0.52549   0.39953   0.25782   0.00000  Uiso   1.00
Ru23   Ru    0.52550   0.73286   0.25782   0.00000  Uiso   1.00
Ru24   Ru    0.52549   0.06620   0.25782   0.00000  Uiso   1.00
Ru25   Ru    0.60672   0.17857   0.13070   0.00000  Uiso   1.00
Ru26   Ru    0.60672   0.51190   0.13070   0.00000  Uiso   1.00
Ru27   Ru    0.60672   0.84524   0.13070   0.00000  Uiso   1.00
Ru28   Ru    0.77382   0.06689   0.25642   0.00000  Uiso   1.00
Ru29   Ru    0.77382   0.40021   0.25642   0.00000  Uiso   1.00
Ru30   Ru    0.77382   0.73354   0.25641   0.00000  Uiso   1.00
Ru31   Ru    0.77338   0.06746   0.00000   0.00000  Uiso   1.00
Ru32   Ru    0.77338   0.40079   0.00000   0.00000  Uiso   1.00
Ru33   Ru    0.77338   0.73413   0.00000   0.00000  Uiso   1.00
Ru34   Ru    0.85672   0.17857   0.13070   0.00000  Uiso   1.00
Ru35   Ru    0.85672   0.51190   0.13070   0.00000  Uiso   1.00
Ru36   Ru    0.85672   0.84524   0.13070   0.00000  Uiso   1.00
loop_
_geom_bond_atom_site_label_1
_geom_bond_atom_site_label_2
_geom_bond_distance
_geom_bond_site_symmetry_2
_ccdc_geom_bond_type
Rh1    Rh2     2.727   .     S
Rh1    Rh3     2.727   1_545 S
Rh1    Rh4     2.667   1_545 S
Rh1    Rh5     2.667   .     S
Rh1    Ru1     2.629   .     S
Rh1    Ru2     2.628   .     S
Rh1    Ru13    2.594   .     S
Rh2    Rh3     2.727   .     S
Rh2    Rh5     2.667   .     S
Rh2    Rh6     2.667   .     S
Rh2    Ru2     2.629   .     S
Rh2    Ru3     2.628   .     S
Rh2    Ru14    2.594   .     S
Rh3    Rh1     2.727   1_565 S
Rh3    Rh4     2.668   .     S
Rh3    Rh6     2.667   .     S
Rh3    Ru1     2.628   1_565 S
Rh3    Ru3     2.629   .     S
Rh3    Ru15    2.594   .     S
Rh4    Rh1     2.667   1_565 S
Rh4    Rh5     2.727   1_565 S
Rh4    Rh6     2.727   .     S
Rh4    Ru13    2.596   1_565 S
Rh4    Ru15    2.598   .     S
Rh4    Ru23    2.656   .     S
Rh5    Rh4     2.727   1_545 S
Rh5    Rh6     2.727   .     S
Rh5    Ru13    2.598   .     S
Rh5    Ru14    2.596   .     S
Rh5    Ru24    2.656   .     S
Rh6    Ru14    2.598   .     S
Rh6    Ru15    2.596   .     S
Rh6    Ru22    2.656   .     S
Ru1    Rh3     2.628   1_545 S
Ru1    Ru2     2.727   .     S
Ru1    Ru3     2.727   1_545 S
Ru1    Ru7     2.638   .     S
Ru1    Ru9     2.639   1_545 S
Ru1    Ru13    2.795   .     S
Ru1    Ru15    2.795   1_545 S
Ru1    Ru28    2.681   1_455 S
Ru1    Ru29    2.678   1_455 S
Ru1    Ru34    2.593   1_455 S
Ru2    Ru3     2.727   .     S
Ru2    Ru7     2.639   .     S
Ru2    Ru8     2.638   .     S
Ru2    Ru13    2.795   .     S
Ru2    Ru14    2.795   .     S
Ru2    Ru29    2.681   1_455 S
Ru2    Ru30    2.678   1_455 S
Ru2    Ru35    2.593   1_455 S
Ru3    Ru1     2.727   1_565 S
Ru3    Ru8     2.640   .     S
Ru3    Ru9     2.638   .     S
Ru3    Ru14    2.795   .     S
Ru3    Ru15    2.795   .     S
Ru3    Ru28    2.678   1_465 S
Ru3    Ru30    2.681   1_455 S
Ru3    Ru36    2.593   1_455 S
Ru4    Ru5     2.727   .     S
Ru4    Ru6     2.727   1_545 S
Ru4    Ru7     2.665   .     S
Ru4    Ru9     2.665   1_545 S
Ru4    Ru10    2.727   .     S
Ru4    Ru12    2.727   1_545 S
Ru4    Ru31    2.727   1_455 S
Ru4    Ru32    2.727   1_455 S
Ru4    Ru34    2.665   1_455 S
Ru5    Ru6     2.727   .     S
Ru5    Ru7     2.665   .     S
Ru5    Ru8     2.665   .     S
Ru5    Ru10    2.727   .     S
Ru5    Ru11    2.727   .     S
Ru5    Ru32    2.727   1_455 S
Ru5    Ru33    2.727   1_455 S
Ru5    Ru35    2.665   1_455 S
Ru6    Ru4     2.727   1_565 S
Ru6    Ru8     2.665   .     S
Ru6    Ru9     2.665   .     S
Ru6    Ru11    2.727   .     S
Ru6    Ru12    2.727   .     S
Ru6    Ru31    2.727   1_465 S
Ru6    Ru33    2.727   1_455 S
Ru6    Ru36    2.665   1_455 S
Ru7    Ru8     2.727   .     S
Ru7    Ru9     2.727   1_545 S
Ru7    Ru10    2.665   .     S
Ru7    Ru13    2.642   .     S
Ru7    Ru16    2.727   .     S
Ru7    Ru18    2.727   1_545 S
Ru7    Ru34    2.727   1_455 S
Ru7    Ru35    2.727   1_455 S
Ru8    Ru9     2.727   .     S
Ru8    Ru11    2.665   .     S
Ru8    Ru14    2.642   .     S
Ru8    Ru16    2.727   .     S
Ru8    Ru17    2.727   .     S
Ru8    Ru35    2.727   1_455 S
Ru8    Ru36    2.727   1_455 S
Ru9    Ru4     2.665   1_565 S
Ru9    Ru7     2.727   1_565 S
Ru9    Ru1     2.639   1_565 S
Ru9    Ru12    2.665   .     S
Ru9    Ru15    2.642   .     S
Ru9    Ru17    2.727   .     S
Ru9    Ru18    2.727   .     S
Ru9    Ru34    2.727   1_465 S
Ru9    Ru36    2.727   1_455 S
Ru10   Ru11    2.727   .     S
Ru10   Ru12    2.727   1_545 S
Ru10   Ru16    2.665   .     S
Ru10   Ru18    2.665   1_545 S
Ru10   Ru19    2.727   .     S
Ru10   Ru21    2.727   1_545 S
Ru11   Ru12    2.727   .     S
Ru11   Ru16    2.665   .     S
Ru11   Ru17    2.665   .     S
Ru11   Ru19    2.727   .     S
Ru11   Ru20    2.727   .     S
Ru12   Ru4     2.727   1_565 S
Ru12   Ru10    2.727   1_565 S
Ru12   Ru17    2.665   .     S
Ru12   Ru18    2.665   .     S
Ru12   Ru20    2.727   .     S
Ru12   Ru21    2.727   .     S
Ru13   Rh4     2.596   1_545 S
Ru13   Ru14    2.727   .     S
Ru13   Ru15    2.727   1_545 S
Ru13   Ru16    2.618   .     S
Ru13   Ru18    2.618   1_545 S
Ru13   Ru23    2.721   1_545 S
Ru13   Ru24    2.722   .     S
Ru14   Ru15    2.727   .     S
Ru14   Ru16    2.618   .     S
Ru14   Ru17    2.618   .     S
Ru14   Ru22    2.722   .     S
Ru14   Ru24    2.721   .     S
Ru15   Ru1     2.795   1_565 S
Ru15   Ru13    2.727   1_565 S
Ru15   Ru17    2.618   .     S
Ru15   Ru18    2.618   .     S
Ru15   Ru22    2.721   .     S
Ru15   Ru23    2.722   .     S
Ru16   Ru17    2.727   .     S
Ru16   Ru18    2.727   1_545 S
Ru16   Ru19    2.665   .     S
Ru16   Ru24    2.630   .     S
Ru16   Ru25    2.727   .     S
Ru16   Ru27    2.727   1_545 S
Ru17   Ru18    2.727   .     S
Ru17   Ru20    2.665   .     S
Ru17   Ru22    2.630   .     S
Ru17   Ru25    2.727   .     S
Ru17   Ru26    2.727   .     S
Ru18   Ru16    2.727   1_565 S
Ru18   Ru7     2.727   1_565 S
Ru18   Ru10    2.665   1_565 S
Ru18   Ru13    2.618   1_565 S
Ru18   Ru21    2.665   .     S
Ru18   Ru23    2.630   .     S
Ru18   Ru26    2.727   .     S
Ru18   Ru27    2.727   .     S
Ru19   Ru20    2.727   .     S
Ru19   Ru21    2.727   1_545 S
Ru19   Ru25    2.665   .     S
Ru19   Ru27    2.665   1_545 S
Ru19   Ru31    2.727   .     S
Ru19   Ru33    2.727   1_545 S
Ru20   Ru21    2.727   .     S
Ru20   Ru25    2.665   .     S
Ru20   Ru26    2.665   .     S
Ru20   Ru31    2.727   .     S
Ru20   Ru32    2.727   .     S
Ru21   Ru19    2.727   1_565 S
Ru21   Ru10    2.727   1_565 S
Ru21   Ru26    2.665   .     S
Ru21   Ru27    2.665   .     S
Ru21   Ru32    2.727   .     S
Ru21   Ru33    2.727   .     S
Ru22   Ru23    2.727   .     S
Ru22   Ru24    2.727   .     S
Ru22   Ru25    2.612   .     S
Ru22   Ru26    2.611   .     S
Ru22   Ru28    2.715   .     S
Ru22   Ru29    2.712   .     S
Ru23   Ru13    2.721   1_565 S
Ru23   Ru24    2.727   1_565 S
Ru23   Ru26    2.612   .     S
Ru23   Ru27    2.611   .     S
Ru23   Ru29    2.715   .     S
Ru23   Ru30    2.712   .     S
Ru24   Ru23    2.727   1_545 S
Ru24   Ru25    2.611   .     S
Ru24   Ru27    2.612   1_545 S
Ru24   Ru28    2.712   .     S
Ru24   Ru30    2.716   1_545 S
Ru25   Ru26    2.727   .     S
Ru25   Ru27    2.727   1_545 S
Ru25   Ru28    2.602   .     S
Ru25   Ru31    2.665   .     S
Ru25   Ru34    2.727   .     S
Ru25   Ru36    2.727   1_545 S
Ru26   Ru27    2.727   .     S
Ru26   Ru29    2.602   .     S
Ru26   Ru32    2.665   .     S
Ru26   Ru34    2.727   .     S
Ru26   Ru35    2.727   .     S
Ru27   Ru16    2.727   1_565 S
Ru27   Ru19    2.665   1_565 S
Ru27   Ru25    2.727   1_565 S
Ru27   Ru24    2.612   1_565 S
Ru27   Ru30    2.602   .     S
Ru27   Ru33    2.665   .     S
Ru27   Ru35    2.727   .     S
Ru27   Ru36    2.727   .     S
Ru28   Ru3     2.678   1_645 S
Ru28   Ru1     2.681   1_655 S
Ru28   Ru29    2.727   .     S
Ru28   Ru30    2.727   1_545 S
Ru28   Ru34    2.599   .     S
Ru28   Ru36    2.597   1_545 S
Ru29   Ru1     2.678   1_655 S
Ru29   Ru2     2.681   1_655 S
Ru29   Ru30    2.727   .     S
Ru29   Ru34    2.597   .     S
Ru29   Ru35    2.599   .     S
Ru30   Ru24    2.716   1_565 S
Ru30   Ru2     2.678   1_655 S
Ru30   Ru3     2.681   1_655 S
Ru30   Ru28    2.727   1_565 S
Ru30   Ru35    2.597   .     S
Ru30   Ru36    2.599   .     S
Ru31   Ru6     2.727   1_645 S
Ru31   Ru4     2.727   1_655 S
Ru31   Ru32    2.727   .     S
Ru31   Ru33    2.727   1_545 S
Ru31   Ru34    2.665   .     S
Ru31   Ru36    2.665   1_545 S
Ru32   Ru4     2.727   1_655 S
Ru32   Ru5     2.727   1_655 S
Ru32   Ru33    2.727   .     S
Ru32   Ru34    2.665   .     S
Ru32   Ru35    2.665   .     S
Ru33   Ru19    2.727   1_565 S
Ru33   Ru5     2.727   1_655 S
Ru33   Ru6     2.727   1_655 S
Ru33   Ru31    2.727   1_565 S
Ru33   Ru35    2.665   .     S
Ru33   Ru36    2.665   .     S
Ru34   Ru4     2.665   1_655 S
Ru34   Ru7     2.727   1_655 S
Ru34   Ru9     2.727   1_645 S
Ru34   Ru1     2.593   1_655 S
Ru34   Ru35    2.727   .     S
Ru34   Ru36    2.727   1_545 S
Ru35   Ru5     2.665   1_655 S
Ru35   Ru8     2.727   1_655 S
Ru35   Ru7     2.727   1_655 S
Ru35   Ru2     2.593   1_655 S
Ru35   Ru36    2.727   .     S
Ru36   Ru6     2.665   1_655 S
Ru36   Ru8     2.727   1_655 S
Ru36   Ru31    2.665   1_565 S
Ru36   Ru34    2.727   1_565 S
Ru36   Ru25    2.727   1_565 S
Ru36   Ru9     2.727   1_655 S
Ru36   Ru28    2.597   1_565 S
Ru36   Ru3     2.593   1_655 S
